# Supplementary material for: Arbo-Score: A Rapid Score for Early Identification of Patients with Imported Arbovirosis Caused by Dengue, Chikungunya and Zika Virus
Source: Microorganisms. 2020 Nov 4;8(11):1731. doi: 10.3390/microorganisms8111731 (PMC7716211; doi:10.3390/microorganisms8111731)
Supplement: Supplementary file 1 [file microorganisms-08-01731-s001.zip]

Archive with 3 entries (2 files):
- Supplementary data/
- Supplementary data/SF1 definitive.jpg
- Supplementary data/Supplementary data definitive.doc
